# Supplementary material for: Comparison of Indirect and Direct Laryngoscopes in Pediatric Patients with a Difficult Airway: A Systematic Review and Meta-Analysis
Source: Children (Basel). 2023 Dec 31;11(1):60. doi: 10.3390/children11010060 (PMC10814718; doi:10.3390/children11010060)
Supplement: Supplementary file 1 [file children-11-00060-s001.zip]

Archive with 1 entries (1 files):
- children-2786978-supplementary.pdf
